# Supplementary material for: Caspase-8: Arbitrating Life and Death in the Innate Immune System
Source: Cells. 2025 Feb 7;14(4):240. doi: 10.3390/cells14040240 (PMC11853578; doi:10.3390/cells14040240)
Supplement: Supplementary file 1 [file cells-14-00240-s001.zip]

Archive with 1 entries (1 files):
- cells-3396714-supplementary.pdf
